# Supplementary material for: An improved pairing-free certificateless aggregate signature scheme for healthcare wireless medical sensor networks
Source: PLoS One. 2022 Jul 11;17(7):e0268484. doi: 10.1371/journal.pone.0268484 (PMC9273098; doi:10.1371/journal.pone.0268484)
Supplement: S1 Data — (XLS) [file pone.0268484.s001.xls]

## Sheet: Sheet1
	Runtime of cryptographic operations
	Operations				Abbreviations		Runtime (ms)
	Pairing-based scalar multiplication				Tsm		2.256
	Pairing-based point addition				Tpa		0.1732
	Bilinear pairing computation				Tp		4.6028
	Map-to-point hash				Th		5.124
	ECC-based scalar multiplication				Tesm		0.7648
	ECC-based point addition				Tepa		0.0435
