# Supplementary material for: An improved pairing-free certificateless aggregate signature scheme for healthcare wireless medical sensor networks
Source: PLoS One. 2022 Jul 11;17(7):e0268484. doi: 10.1371/journal.pone.0268484 (PMC9273098; doi:10.1371/journal.pone.0268484)
Supplement: S2 Data — (XLS) [file pone.0268484.s002.xls]

## Sheet: Sheet1
Comparison of computational overhead
Schemes		Sign (ms)			Verify (ms)			AggregateSign (ms)			AggregateVerify (ms)
[15]		14Tsm+4Tpa+Th≈37.4008			22Tp+Th≈106.3856			——			——
[21]		Tesm≈0.7648			4Tesm+3Tepa≈3.1897			——			——
[25]		3Tsm+2Tpa+Th≈12.2384			3Tp+Tsm+Tpa+2Th≈26.4856			(n-1)Tpa≈8.4846			3Tp+nTsm+(3n-2)Tpa+(n+1)Th≈413.566
[27]		2Tsm+Tpa≈4.6852			2Tp+Tsm+Tpa+Th≈16.7588			nTsm+(3n-1)Tpa≈138.607			2Tp+Tpa≈9.3788
[29]		2Tesm≈1.5296			5Tesm+3Tepa≈3.9545			2nTesm+(2n-2)Tepa≈11.911			(2n+1)Tesm+(2n+1)Tepa≈81.6383
[33]		2Tesm≈1.5296			4Tesm+3Tepa≈3.1897			(n-1)Tepa≈2.1315			(2n+1)Tesm+3nTepa≈83.7698
[34]		3Tsm+Tpa+Th≈12.0652			3Tp+2Th≈24.0560			nTp+Tsm+(n-1)Tpa≈236.28			nTp+Tsm+(n-1)Tpa≈236.28
Our scheme		Tesm≈0.7648			4Tesm+3Tepa≈3.1897			(n-1)Tepa≈2.1315			(2n+1)Tesm+(4n-1)Tepa≈85.9013
We set the number of signatures participating in the aggregation as n = 50.
